# Supplementary material for: Evaluation of the ecological niche model approach in spatial conservation prioritization
Source: PLoS One. 2019 Dec 20;14(12):e0226971. doi: 10.1371/journal.pone.0226971 (PMC6924678; doi:10.1371/journal.pone.0226971)
Supplement: S1 Data — The data is “list” format of the statistical software R, and the list is composed of four hierarchies (1. the Figure in which the data used, 2. target size, 3. level of the spatial survey bias, and 4. 10 iterations). (ZIP) [file pone.0226971.s007.zip]

Archive with 1 entries (1 files):
- S4_data.RData
